# Supplementary material for: The Native Dietary Habits of the Two Sympatric Bee Species and Their Effects on Shaping Midgut Microorganisms
Source: Front Microbiol. 2021 Oct 7;12:738226. doi: 10.3389/fmicb.2021.738226 (PMC8529121; doi:10.3389/fmicb.2021.738226)
Supplement: Supplementary file 1 [file Data_Sheet_1.zip]

Archive with 3 entries (3 files):
- Supplementary Information.DOCX
- Table 4.XLSX
- Table 6.XLSX
