# Supplementary material for: The Native Dietary Habits of the Two Sympatric Bee Species and Their Effects on Shaping Midgut Microorganisms
Source: Front Microbiol. 2021 Oct 7;12:738226. doi: 10.3389/fmicb.2021.738226 (PMC8529121; doi:10.3389/fmicb.2021.738226)
Supplement: Supplementary file 1 [file Data_Sheet_1.zip › Table 4.XLSX]

## Sheet: Sheet1
Table S4. Comparative results of α diversity for the studied bee bread and midgut samples using Tukey’s HSD test. MB: Bee bread samples made by Apis mellifera. CB: Bee bread samples made by Apis cerana. AM-MB: Midgut samples of Apis mellifera bees fed Apis mellifera bee bread. AC-CB: Midgut samples of Apis cerana bees fed Apis cerana bee bread. AM-CB: Midgut samples of Apis mellifera bees fed Api…
Index	Group 1	Group 2	P	P signif	Method
Observed_otus	MB	CB	0.96	ns	Tukey HSD
Observed_otus	MB	AM-MB	0	***	Tukey HSD
Observed_otus	MB	AC-CB	0.005	**	Tukey HSD
Observed_otus	MB	AM-CB	0	***	Tukey HSD
Observed_otus	MB	AC-MB	0	***	Tukey HSD
Observed_otus	CB	AM-MB	0	***	Tukey HSD
Observed_otus	CB	AC-CB	0.001	**	Tukey HSD
Observed_otus	CB	AM-CB	0	***	Tukey HSD
Observed_otus	CB	AC-MB	0	***	Tukey HSD
Observed_otus	AM-MB	AC-CB	0.428	ns	Tukey HSD
Observed_otus	AM-MB	AM-CB	0	***	Tukey HSD
Observed_otus	AM-MB	AC-MB	0	***	Tukey HSD
Observed_otus	AC-CB	AM-CB	0	***	Tukey HSD
Observed_otus	AC-CB	AC-MB	0	***	Tukey HSD
Observed_otus	AM-CB	AC-MB	1	ns	Tukey HSD
Shannon	MB	CB	0.894	ns	Tukey HSD
Shannon	MB	AM-MB	0.001	**	Tukey HSD
Shannon	MB	AC-CB	0	***	Tukey HSD
Shannon	MB	AM-CB	0.329	ns	Tukey HSD
Shannon	MB	AC-MB	0.045	*	Tukey HSD
Shannon	CB	AM-MB	0.003	**	Tukey HSD
Shannon	CB	AC-CB	0.001	**	Tukey HSD
Shannon	CB	AM-CB	0.067	ns	Tukey HSD
Shannon	CB	AC-MB	0.238	ns	Tukey HSD
Shannon	AM-MB	AC-CB	0.968	ns	Tukey HSD
Shannon	AM-MB	AM-CB	0	***	Tukey HSD
Shannon	AM-MB	AC-MB	0.147	ns	Tukey HSD
Shannon	AC-CB	AM-CB	0	***	Tukey HSD
Shannon	AC-CB	AC-MB	0.042	*	Tukey HSD
Shannon	AM-CB	AC-MB	0.001	**	Tukey HSD
Chao1	MB	CB	0.908	ns	Tukey HSD
Chao1	MB	AM-MB	0	***	Tukey HSD
Chao1	MB	AC-CB	0	***	Tukey HSD
Chao1	MB	AM-CB	0	***	Tukey HSD
Chao1	MB	AC-MB	0	***	Tukey HSD
Chao1	CB	AM-MB	0	***	Tukey HSD
Chao1	CB	AC-CB	0	***	Tukey HSD
Chao1	CB	AM-CB	0	***	Tukey HSD
Chao1	CB	AC-MB	0	***	Tukey HSD
Chao1	AM-MB	AC-CB	0.648	ns	Tukey HSD
Chao1	AM-MB	AM-CB	0	***	Tukey HSD
Chao1	AM-MB	AC-MB	0	***	Tukey HSD
Chao1	AC-CB	AM-CB	0	***	Tukey HSD
Chao1	AC-CB	AC-MB	0	***	Tukey HSD
Chao1	AM-CB	AC-MB	0.084	ns	Tukey HSD
Ace	MB	CB	0.973	ns	Tukey HSD
Ace	MB	AM-MB	0.001	**	Tukey HSD
Ace	MB	AC-CB	0.003	**	Tukey HSD
Ace	MB	AM-CB	0	***	Tukey HSD
Ace	MB	AC-MB	0	***	Tukey HSD
Ace	CB	AM-MB	0	***	Tukey HSD
Ace	CB	AC-CB	0.001	**	Tukey HSD
Ace	CB	AM-CB	0	***	Tukey HSD
Ace	CB	AC-MB	0	***	Tukey HSD
Ace	AM-MB	AC-CB	0.959	ns	Tukey HSD
Ace	AM-MB	AM-CB	0	***	Tukey HSD
Ace	AM-MB	AC-MB	0	***	Tukey HSD
Ace	AC-CB	AM-CB	0	***	Tukey HSD
Ace	AC-CB	AC-MB	0	***	Tukey HSD
Ace	AM-CB	AC-MB	0.867	ns	Tukey HSD
Goods_coverage	MB	CB	0.042	*	Tukey HSD
Goods_coverage	MB	AM-MB	0	***	Tukey HSD
Goods_coverage	MB	AC-CB	0	***	Tukey HSD
Goods_coverage	MB	AM-CB	0	***	Tukey HSD
Goods_coverage	MB	AC-MB	0	***	Tukey HSD
Goods_coverage	CB	AM-MB	0	***	Tukey HSD
Goods_coverage	CB	AC-CB	0	***	Tukey HSD
Goods_coverage	CB	AM-CB	0.01	*	Tukey HSD
Goods_coverage	CB	AC-MB	0	***	Tukey HSD
Goods_coverage	AM-MB	AC-CB	1	ns	Tukey HSD
Goods_coverage	AM-MB	AM-CB	0.171	ns	Tukey HSD
Goods_coverage	AM-MB	AC-MB	1	ns	Tukey HSD
Goods_coverage	AC-CB	AM-CB	0.171	ns	Tukey HSD
Goods_coverage	AC-CB	AC-MB	1	ns	Tukey HSD
Goods_coverage	AM-CB	AC-MB	0.171	ns	Tukey HSD
