# Supplementary material for: The Native Dietary Habits of the Two Sympatric Bee Species and Their Effects on Shaping Midgut Microorganisms
Source: Front Microbiol. 2021 Oct 7;12:738226. doi: 10.3389/fmicb.2021.738226 (PMC8529121; doi:10.3389/fmicb.2021.738226)
Supplement: Supplementary file 1 [file Data_Sheet_1.zip › Table 6.XLSX]

## Sheet: Sheet1
Table S6. Comparative results of the relative abundance of the 5 most abundant bacterial genera present in the bee bread and midgut samples. MB: Bee bread samples made by Apis mellifera. CB: Bee bread samples made by Apis cerana. AM-MB: Midgut samples of Apis mellifera bees fed Apis mellifera bee bread. AC-CB: Midgut samples of Apis cerana bees fed Apis cerana bee bread. AM-CB: Midgut samples of …
Genus	Group 1	Group 2	P	P. signif	Method
Lactobacillus	MB	CB	1	ns	Tukey HSD
	MB	AM-MB	0.999	ns	Tukey HSD
	MB	AC-CB	0.88	ns	Tukey HSD
	MB	AM-CB	0.245	ns	Tukey HSD
	MB	AC-MB	0.003	**	Tukey HSD
	CB	AM-MB	1	ns	Tukey HSD
	CB	AC-CB	0.901	ns	Tukey HSD
	CB	AM-CB	0.266	ns	Tukey HSD
	CB	AC-MB	0.003	**	Tukey HSD
	AM-MB	AC-CB	0.971	ns	Tukey HSD
	AM-MB	AM-CB	0.384	ns	Tukey HSD
	AM-MB	AC-MB	0.004	**	Tukey HSD
	AC-CB	AM-CB	0.793	ns	Tukey HSD
	AC-CB	AC-MB	0.016	*	Tukey HSD
	AM-CB	AC-MB	0.129	ns	Tukey HSD
Gilliamella	MB	CB	1	ns	Tukey HSD
	MB	AM-MB	0.522	ns	Tukey HSD
	MB	AC-CB	0.004	**	Tukey HSD
	MB	AM-CB	0.975	ns	Tukey HSD
	MB	AC-MB	0.292	ns	Tukey HSD
	CB	AM-MB	0.57	ns	Tukey HSD
	CB	AC-CB	0.004	**	Tukey HSD
	CB	AM-CB	0.961	ns	Tukey HSD
	CB	AC-MB	0.26	ns	Tukey HSD
	AM-MB	AC-CB	0.068	ns	Tukey HSD
	AM-MB	AM-CB	0.204	ns	Tukey HSD
	AM-MB	AC-MB	0.017	*	Tukey HSD
	AC-CB	AM-CB	0.001	**	Tukey HSD
	AC-CB	AC-MB	0	***	Tukey HSD
	AM-CB	AC-MB	0.665	ns	Tukey HSD
Frischella	MB	CB	0.999	ns	Tukey HSD
	MB	AM-MB	0	***	Tukey HSD
	MB	AC-CB	0.514	ns	Tukey HSD
	MB	AM-CB	0.407	ns	Tukey HSD
	MB	AC-MB	0.263	ns	Tukey HSD
	CB	AM-MB	0	***	Tukey HSD
	CB	AC-CB	0.707	ns	Tukey HSD
	CB	AM-CB	0.591	ns	Tukey HSD
	CB	AC-MB	0.412	ns	Tukey HSD
	AM-MB	AC-CB	0	***	Tukey HSD
	AM-MB	AM-CB	0	***	Tukey HSD
	AM-MB	AC-MB	0	***	Tukey HSD
	AC-CB	AM-CB	1	ns	Tukey HSD
	AC-CB	AC-MB	0.994	ns	Tukey HSD
	AM-CB	AC-MB	0.999	ns	Tukey HSD
Snodgrassella	MB	CB	0.997	ns	Tukey HSD
	MB	AM-MB	0.001	**	Tukey HSD
	MB	AC-CB	0.336	ns	Tukey HSD
	MB	AM-CB	0.344	ns	Tukey HSD
	MB	AC-MB	0.289	ns	Tukey HSD
	CB	AM-MB	0.001	**	Tukey HSD
	CB	AC-CB	0.566	ns	Tukey HSD
	CB	AM-CB	0.576	ns	Tukey HSD
	CB	AC-MB	0.503	ns	Tukey HSD
	AM-MB	AC-CB	0	***	Tukey HSD
	AM-MB	AM-CB	0	***	Tukey HSD
	AM-MB	AC-MB	0	***	Tukey HSD
	AC-CB	AM-CB	1	ns	Tukey HSD
	AC-CB	AC-MB	1	ns	Tukey HSD
	AM-CB	AC-MB	1	ns	Tukey HSD
Apibacter	MB	CB	1	ns	Tukey HSD
	MB	AM-MB	0.954	ns	Tukey HSD
	MB	AC-CB	0.01	*	Tukey HSD
	MB	AM-CB	0.953	ns	Tukey HSD
	MB	AC-MB	0.955	ns	Tukey HSD
	CB	AM-MB	0.969	ns	Tukey HSD
	CB	AC-CB	0.009	**	Tukey HSD
	CB	AM-CB	0.968	ns	Tukey HSD
	CB	AC-MB	0.969	ns	Tukey HSD
	AM-MB	AC-CB	0.003	**	Tukey HSD
	AM-MB	AM-CB	1	ns	Tukey HSD
	AM-MB	AC-MB	1	ns	Tukey HSD
	AC-CB	AM-CB	0.003	**	Tukey HSD
	AC-CB	AC-MB	0.003	**	Tukey HSD
	AM-CB	AC-MB	1	ns	Tukey HSD
Bombella	MB	CB	1	ns	Tukey HSD
	MB	AM-MB	1	ns	Tukey HSD
	MB	AC-CB	1	ns	Tukey HSD
	MB	AM-CB	0.033	*	Tukey HSD
	MB	AC-MB	0	***	Tukey HSD
	CB	AM-MB	1	ns	Tukey HSD
	CB	AC-CB	1	ns	Tukey HSD
	CB	AM-CB	0.041	*	Tukey HSD
	CB	AC-MB	0	***	Tukey HSD
	AM-MB	AC-CB	1	ns	Tukey HSD
	AM-MB	AM-CB	0.033	*	Tukey HSD
	AM-MB	AC-MB	0	***	Tukey HSD
	AC-CB	AM-CB	0.032	*	Tukey HSD
	AC-CB	AC-MB	0	***	Tukey HSD
	AM-CB	AC-MB	0.008	**	Tukey HSD
